# Supplementary material for: Cu-Doping Induced Structural Transformation and Magnetocaloric Enhancement in CoCr2O4 Nanoparticles
Source: Nanomaterials (Basel). 2025 Jul 14;15(14):1093. doi: 10.3390/nano15141093 (PMC12300304; doi:10.3390/nano15141093)
Supplement: Supplementary file 1 [file nanomaterials-15-01093-s001.zip]

Archive with 1 entries (1 files):
- nanomaterials-3695096-supplementary.pdf
